# Supplementary material for: Digital Technologies in Cardiac Rehabilitation for High-Risk Cardiovascular Patients: A Narrative Review of Mobile Health, Virtual Reality, Exergaming and Virtual Education
Source: J Clin Med. 2026 Feb 3;15(3):1193. doi: 10.3390/jcm15031193 (PMC12897756; doi:10.3390/jcm15031193)
Supplement: Supplementary file 1 [file jcm-15-01193-s001.zip]

Archive with 1 entries (1 files):
- jcm-4101086-supplementary.pdf
